# Supplementary material for: The Association of Dietary Intake with Arterial Stiffness and Vascular Ageing in a Population with Intermediate Cardiovascular Risk—A MARK Study
Source: Nutrients. 2022 Jan 7;14(2):244. doi: 10.3390/nu14020244 (PMC8778402; doi:10.3390/nu14020244)
Supplement: Supplementary file 1 [file nutrients-14-00244-s001.zip]

Archive with 1 entries (1 files):
- nutrients-1530444-supplementary.pdf
